# Supplementary material for: Development of a Multifunctional Edible Coating and Its Preservation Effect on Sturgeon (Acipenser baeri♀ × Acipenser schrenckii♂) Fillets during Refrigerated Storage at 4 °C
Source: Foods. 2022 Oct 27;11(21):3380. doi: 10.3390/foods11213380 (PMC9655360; doi:10.3390/foods11213380)
Supplement: Supplementary file 1 [file foods-11-03380-s001.zip]

Archive with 1 entries (1 files):
- foods-1975891-supplementary.pdf
